# Supplementary material for: Identifying Patients with Heart Failure Eligible for Guideline-Directed Medical Therapy
Source: Popul Health Manag. Author manuscript; Available in PMC 2026 Aug 3. (PMC13431970; doi:10.1089/pop.2024.0132)
Supplement: supplementary [file NIHMS2194019-supplement-supplementary.zip]

Archive with 15 entries (15 files):
- appendix/ACEInh__meds.csv
- appendix/ARB__meds.csv
- appendix/BB__meds.csv
- appendix/EGFR__orders num.csv
- appendix/MRA__meds.csv
- appendix/SGLT2__meds.csv
- appendix/VAD__problemList.csv
- appendix/amyloid__problemList.csv
- appendix/chronic kidney stage4__problemList.csv
- appendix/creatinine__orders num.csv
- appendix/guideline_query.csv
- appendix/heart failure__problemList.csv
- appendix/loop diuretics__meds.csv
- appendix/organ transplant__problemList.csv
- appendix/severe aortic stenosis__problemList.csv
