# Supplementary material for: Identifying Patients with Heart Failure Eligible for Guideline-Directed Medical Therapy
Source: Popul Health Manag. Author manuscript; Available in PMC 2026 Aug 3. (PMC13431970; doi:10.1089/pop.2024.0132)
Supplement: supplementary [file NIHMS2194019-supplement-supplementary.zip › appendix/ACEInh__meds.csv]

name	NDCID
LISINOPRIL 10 MG TABLET
LISINOPRIL 5 MG TABLET
LISINOPRIL 20 MG TABLET
LISINOPRIL 40 MG TABLET
LISINOPRIL 2.5 MG TABLET
CAPTOPRIL 12.5 MG TABLET
LISINOPRIL 30 MG TABLET
CAPTOPRIL 25 MG TABLET
ENALAPRIL MALEATE 5 MG TABLET
ENALAPRIL MALEATE 10 MG TABLET
ENALAPRIL MALEATE 20 MG TABLET
RAMIPRIL 5 MG CAPSULE
RAMIPRIL 10 MG CAPSULE
BENAZEPRIL 10 MG TABLET
RAMIPRIL 2.5 MG CAPSULE
QUINAPRIL 20 MG TABLET
BENAZEPRIL 20 MG TABLET
QUINAPRIL 40 MG TABLET
ENALAPRIL MALEATE 2.5 MG TABLET
QUINAPRIL 10 MG TABLET
ENALAPRILAT 1.25 MG/ML INTRAVENOUS SOLUTION
BENAZEPRIL 40 MG TABLET
CAPTOPRIL 50 MG TABLET
QUINAPRIL 5 MG TABLET
FOSINOPRIL 10 MG TABLET
CAPTOPRIL 100 MG TABLET
FOSINOPRIL 40 MG TABLET
BENAZEPRIL 5 MG TABLET
FOSINOPRIL 20 MG TABLET
MOEXIPRIL 15 MG TABLET
RAMIPRIL 1.25 MG CAPSULE
MOEXIPRIL 7.5 MG TABLET
TRANDOLAPRIL 4 MG TABLET
PERINDOPRIL ERBUMINE 4 MG TABLET
TRANDOLAPRIL 2 MG TABLET
TRANDOLAPRIL 1 MG TABLET
PERINDOPRIL ERBUMINE 8 MG TABLET
PERINDOPRIL ERBUMINE 2 MG TABLET
CAPTOPRIL QUARTERTAB 3.125 MG TABLET CMPD
ZESTRIL 20 MG TABLET
PRINIVIL 20 MG TABLET
CAPTOPRIL ORAL SUSPENSION 1 MG/ML CMPD
ZESTRIL 40 MG TABLET
ZESTRIL 10 MG TABLET
ALTACE 10 MG CAPSULE
