# Supplementary material for: Identifying Patients with Heart Failure Eligible for Guideline-Directed Medical Therapy
Source: Popul Health Manag. Author manuscript; Available in PMC 2026 Aug 3. (PMC13431970; doi:10.1089/pop.2024.0132)
Supplement: supplementary [file NIHMS2194019-supplement-supplementary.zip › appendix/ARB__meds.csv]

name	NDCID
LOSARTAN 25 MG TABLET
LOSARTAN 50 MG TABLET
LOSARTAN 100 MG TABLET
VALSARTAN 80 MG TABLET
VALSARTAN 160 MG TABLET
VALSARTAN 40 MG TABLET
IRBESARTAN 150 MG TABLET
IRBESARTAN 75 MG TABLET
VALSARTAN 320 MG TABLET
IRBESARTAN 300 MG TABLET
OLMESARTAN 20 MG TABLET
OLMESARTAN 40 MG TABLET
OLMESARTAN 5 MG TABLET
CANDESARTAN 8 MG TABLET
CANDESARTAN 4 MG TABLET
CANDESARTAN 16 MG TABLET
TELMISARTAN 40 MG TABLET
TELMISARTAN 80 MG TABLET
CANDESARTAN 32 MG TABLET
TELMISARTAN 20 MG TABLET
COZAAR 50 MG TABLET
COZAAR 25 MG TABLET
DIOVAN 160 MG TABLET
DIOVAN 80 MG TABLET
COZAAR 100 MG TABLET
DIOVAN 320 MG TABLET
BENICAR 40 MG TABLET
BENICAR 20 MG TABLET
AVAPRO 300 MG TABLET
DIOVAN 40 MG TABLET
LOSARTAN HALFTAB 12.5 MG TABLET CMPD BWF_MGH
AVAPRO 150 MG TABLET
BENICAR 5 MG TABLET
LOSARTAN ORAL SUSPENSION 2.5 MG/ML CMPD
EDARBI 80 MG TABLET
EDARBI 40 MG TABLET
AVAPRO 75 MG TABLET
LOSARTAN QUARTERTAB 6.25 MG TABLET CMPD BWF
