# Supplementary material for: Identifying Patients with Heart Failure Eligible for Guideline-Directed Medical Therapy
Source: Popul Health Manag. Author manuscript; Available in PMC 2026 Aug 3. (PMC13431970; doi:10.1089/pop.2024.0132)
Supplement: supplementary [file NIHMS2194019-supplement-supplementary.zip › appendix/BB__meds.csv]

name	NDCID
METOPROLOL SUCCINATE ER 25 MG TABLET,EXTENDED RELEASE 24 HR
METOPROLOL TARTRATE 25 MG TABLET
METOPROLOL SUCCINATE ER 50 MG TABLET,EXTENDED RELEASE 24 HR
METOPROLOL TARTRATE 5 MG/5 ML INTRAVENOUS SOLUTION
METOPROLOL SUCCINATE ER 100 MG TABLET,EXTENDED RELEASE 24 HR
LABETALOL 5 MG/ML INTRAVENOUS SOLUTION
LABETALOL 20 MG/4 ML (5 MG/ML) INTRAVENOUS SYRINGE
METOPROLOL TARTRATE 50 MG TABLET
ESMOLOL 100 MG/10 ML (10 MG/ML) INTRAVENOUS SOLUTION
CARVEDILOL 12.5 MG TABLET
ATENOLOL 25 MG TABLET
CARVEDILOL 6.25 MG TABLET
ATENOLOL 50 MG TABLET
CARVEDILOL 3.125 MG TABLET
CARVEDILOL 25 MG TABLET
LABETALOL 100 MG TABLET
PROPRANOLOL 10 MG TABLET
LABETALOL 200 MG TABLET
METOPROLOL SUCCINATE ER 200 MG TABLET,EXTENDED RELEASE 24 HR
METOPROLOL TARTRATE HALFTAB 12.5 MG CMPD
PROPRANOLOL 20 MG TABLET
SOTALOL 80 MG TABLET
METOPROLOL TARTRATE 100 MG TABLET
LABETALOL 300 MG TABLET
ATENOLOL 100 MG TABLET
PROPRANOLOL ER 60 MG CAPSULE,24 HR,EXTENDED RELEASE
NADOLOL 20 MG TABLET
METOPROLOL TARTRATE QUARTERTAB 6.25 MG TABLET CMPD
BISOPROLOL FUMARATE 5 MG TABLET
PROPRANOLOL 40 MG TABLET
SOTALOL 120 MG TABLET
NADOLOL 40 MG TABLET
PROPRANOLOL ER 80 MG CAPSULE,24 HR,EXTENDED RELEASE
ESMOLOL 2,500 MG/250 ML (10 MG/ML) IN SODIUM CHLORIDE (ISO-OSMOTIC) IV
ESMOLOL 2,000 MG/100 ML (20 MG/ML) IN SODIUM CHLORIDE (ISO-OSMOTIC) IV
PROPRANOLOL ER 120 MG CAPSULE,24 HR,EXTENDED RELEASE
METOPROLOL TARTRATE 75 MG TABLET
NEBIVOLOL 5 MG TABLET
BISOPROLOL FUMARATE 10 MG TABLET
METOPROLOL TARTRATE 37.5 MG TABLET
PROPRANOLOL 60 MG TABLET
NEBIVOLOL 10 MG TABLET
PROPRANOLOL 1 MG/ML INTRAVENOUS SOLUTION
PROPRANOLOL 80 MG TABLET
PROPRANOLOL ER 160 MG CAPSULE,24 HR,EXTENDED RELEASE
NADOLOL 80 MG TABLET
CARVEDILOL PHOSPHATE ER 20 MG CAPSULE,EXT.RELEASE24HR MULTIPHASE
NEBIVOLOL 2.5 MG TABLET
SOTALOL 160 MG TABLET
ACEBUTOLOL 200 MG CAPSULE
CARVEDILOL PHOSPHATE ER 10 MG CAPSULE,EXT.RELEASE24HR MULTIPHASE
PROPRANOLOL 20 MG/5 ML (4 MG/ML) ORAL SOLUTION
LABETALOL INFUSION 5 MG/ML (200 ML) BWH
CARVEDILOL PHOSPHATE ER 40 MG CAPSULE,EXT.RELEASE24HR MULTIPHASE
TOPROL XL 25 MG TABLET,EXTENDED RELEASE
TOPROL XL 50 MG TABLET,EXTENDED RELEASE
PINDOLOL 5 MG TABLET
LABETALOL INFUSION 5 MG/ML (250 ML)
NEBIVOLOL 20 MG TABLET
TOPROL XL 100 MG TABLET,EXTENDED RELEASE
BYSTOLIC 10 MG TABLET
BYSTOLIC 5 MG TABLET
BETAXOLOL 10 MG TABLET
CARVEDILOL PHOSPHATE ER 80 MG CAPSULE,EXT.RELEASE24HR MULTIPHASE
ZZZ METOPROLOL TARTRATE CAPSULE 6.25 MG CMPD BWH
ATENOLOL HALFTAB 12.5 MG TABLET CMPD BWF_MGH
TIMOLOL 10 MG TABLET
BISOPROLOL QUARTERTAB 1.25 MG TABLET CMPD BWF
ZZZ METOPROLOL TARTRATE CAPSULE 3 MG CMPD BWH
SOTALOL AF 80 MG TABLET
BYSTOLIC 2.5 MG TABLET
ACEBUTOLOL 400 MG CAPSULE
SOTALOL AF 120 MG TABLET
BYSTOLIC 20 MG TABLET
KAPSPARGO SPRINKLE 25 MG CAPSULE,EXTENDED RELEASE
METOPROLOL SUCCINATE ER QUARTERTAB 6.25 MG TABLET CMPD BWF
BETAXOLOL 20 MG TABLET
ZZZ METOPROLOL TARTRATE CAPSULE 1 MG CMPD BWH
TIMOLOL 5 MG TABLET
PINDOLOL 10 MG TABLET
