# Supplementary material for: Identifying Patients with Heart Failure Eligible for Guideline-Directed Medical Therapy
Source: Popul Health Manag. Author manuscript; Available in PMC 2026 Aug 3. (PMC13431970; doi:10.1089/pop.2024.0132)
Supplement: supplementary [file NIHMS2194019-supplement-supplementary.zip › appendix/EGFR__orders num.csv]

name	LOINCTXT
EGFR	69405-9
EGFR (CYSTATIN C)	50210-4
EGFR	X1753-3
GFR (ESTIMATED) - EXTERNAL	69405-9
GLOMERULAR FILTRATION RATE EST	77147-7
EGFR	62238-1
GFR	77147-7
EGFR POC	X1753-3
GFR ESTIMATED (CALC)	69405-9
CALCULATED EGFR - POCT
EGFR	50210-4
EGFR NON-AFR. AMERICAN	77147-7
EGFR AFRICAN AMERICAN	48643-1
GFR CALCULATED	77147-7
GLOMERULAR FILTRATION RATE ML/MIN/1.73 SQ M.PREDICTED	62238-1
EGFR BY CYSTATIN C	50210-4
EGFR (CYSTATIN C) - EXTERNAL	50210-4
GFR (ESTIMATED)	48642-3
GFR (ESTIMATED)	48643-1
SFLT-1/PLGF RATIO	74757-6
