# Supplementary material for: Identifying Patients with Heart Failure Eligible for Guideline-Directed Medical Therapy
Source: Popul Health Manag. Author manuscript; Available in PMC 2026 Aug 3. (PMC13431970; doi:10.1089/pop.2024.0132)
Supplement: supplementary [file NIHMS2194019-supplement-supplementary.zip › appendix/MRA__meds.csv]

name	NDCID
SPIRONOLACTONE 25 MG TABLET
SPIRONOLACTONE 50 MG TABLET
SPIRONOLACTONE 100 MG TABLET
EPLERENONE 25 MG TABLET
SPIRONOLACTONE 25 MG-HYDROCHLOROTHIAZIDE 25 MG TABLET
EPLERENONE 50 MG TABLET
SPIRONOLACTONE HALFTAB 12.5 MG TABLET CMPD BWF_MGH_SHC
SPIRONOLACTONE ORAL SUSP 2 MG/ML CMPD MGH
SPIRONOLACTONE 25 MG/5 ML ORAL SUSPENSION
ZZZ SPIRONOLACTONE CAPSULE 0.5 MG CMPD BWH
SPIRONOLACTONE ORAL SUSP 2.5 MG/ML CMPD NEO_BWH
SPIRONOLACTONE-HCTZ (ALDACTAZIDE) ORAL SUSP 5 MG/ML PED_CMPD_MGH_NSM
SPIRONOLACTONE (BULK) 100% POWDER
ZZZ SPIRONOLACTONE CAPSULE 2.5 MG CMPD BWH
ZZZ SPIRONOLACTONE CAPSULE 4 MG CMPD BWH
