# Supplementary material for: Identifying Patients with Heart Failure Eligible for Guideline-Directed Medical Therapy
Source: Popul Health Manag. Author manuscript; Available in PMC 2026 Aug 3. (PMC13431970; doi:10.1089/pop.2024.0132)
Supplement: supplementary [file NIHMS2194019-supplement-supplementary.zip › appendix/SGLT2__meds.csv]

name	NDCID
EMPAGLIFLOZIN 10 MG TABLET
empagliflozin (JARDIANCE) 10 mg tablet
EMPAGLIFLOZIN 25 MG TABLET
JARDIANCE 10 MG TABLET
DAPAGLIFLOZIN 5 MG TABLET
DAPAGLIFLOZIN PROPANEDIOL 10 MG TABLET
DAPAGLIFLOZIN 10 MG TABLET
JARDIANCE 25 MG TABLET
DAPAGLIFLOZIN PROPANEDIOL 5 MG TABLET
FARXIGA 10 MG TABLET
CANAGLIFLOZIN 100 MG TABLET
FARXIGA 5 MG TABLET
CANAGLIFLOZIN 300 MG TABLET
INVOKANA 100 MG TABLET
INVOKANA 300 MG TABLET
JARDIANCE ORAL
EMPAGLIFLOZIN ORAL
SYNJARDY XR 12.5 MG-1,000 MG TABLET, EXTENDED RELEASE
SYNJARDY 12.5 MG-1,000 MG TABLET
INVOKANA ORAL
EMPAGLIFLOZIN 12.5 MG-METFORMIN 1,000 MG TABLET
EMPAGLIFLOZIN 10 MG-METFORMIN ER 1,000 MG TABLET,EXTENDED RELEASE 24HR
EMPAGLIFLOZIN 25 MG-LINAGLIPTIN 5 MG TABLET
EMPAGLIFLOZIN 12.5 MG-METFORMIN ER 1,000 MG TABLET,EXTENDED REL 24 HR
EMPAGLIFLOZIN 10 MG-LINAGLIPTIN 5 MG TABLET
DAPAGLIFLOZIN 10 MG-METFORMIN ER 1,000 MG TABLET,EXTENDED RELEASE 24HR
XIGDUO XR 5 MG-1,000 MG TABLET,EXTENDED RELEASE
SYNJARDY 5 MG-1,000 MG TABLET
EMPAGLIFLOZIN 5 MG-METFORMIN 1,000 MG TABLET
FARXIGA ORAL
SYNJARDY XR 25 MG-1,000 MG TABLET, EXTENDED RELEASE
CANAGLIFLOZIN 150 MG-METFORMIN 1,000 MG TABLET
SYNJARDY XR 10 MG-1,000 MG TABLET, EXTENDED RELEASE
EMPAGLIFLOZIN 25 MG-METFORMIN ER 1,000 MG TABLET,EXTENDED RELEASE 24HR
EMPAGLIFLOZIN 5 MG-METFORMIN 500 MG TABLET
INVOKAMET XR 150 MG-1,000 MG TABLET, EXTENDED RELEASE
GLYXAMBI 10 MG-5 MG TABLET
DAPAGLIFLOZIN 5 MG-METFORMIN ER 1,000 MG TABLET,EXTENDED RELEASE 24HR
BEXAGLIFLOZIN 20 MG TABLET
DAPAGLIFLOZIN PROPANED 10 MG-METFORMIN ER 500 MG TABLET, EXT REL 24HR
EMPAGLIFLOZIN 5 MG-METFORMIN ER 1,000 MG TABLET,EXTENDED RELEASE 24 HR
DAPAGLIFLOZIN 10 MG-METFORMIN ER 500 MG TABLET,EXTENDED RELEASE 24HR
CANAGLIFLOZIN 50 MG-METFORMIN 1,000 MG TABLET
CANAGLIFLOZIN 150 MG-METFORMIN ER 1,000 MG TABLET,EXTEND RELEASE 24 HR
XIGDUO XR 10 MG-1,000 MG TABLET,EXTENDED RELEASE
SYNJARDY 5 MG-500 MG TABLET
CANAGLIFLOZIN 50 MG-METFORMIN 500 MG TABLET
SYNJARDY 12.5 MG-500 MG TABLET
ERTUGLIFLOZIN 5 MG TABLET
DAPAGLIFLOZIN ORAL
EMPAGLIFLOZIN 25 MG-LINAGLIPTIN 5 MG-METFORMIN ER 1,000 MG TABLET,24HR
EMPAGLIFLOZIN 10 MG-LINAGLIPTIN 5 MG-METFORMIN ER 1,000 MG TABLET,24HR
TRIJARDY XR 12.5 MG-2.5 MG-1,000 MG TABLET, EXTENDED RELEASE
ERTUGLIFLOZIN 15 MG TABLET
STEGLATRO 5 MG TABLET
STEGLATRO 15 MG TABLET
EMPAGLIFLOZIN 12.5 MG-METFORMIN 500 MG TABLET
INVOKAMET 150 MG-1,000 MG TABLET
DAPAGLIFLOZIN 5 MG-METFORMIN ER 500 MG TABLET,EXTENDED RELEASE 24HR
SOTAGLIFLOZIN 200 MG TABLET
