# Supplementary material for: Identifying Patients with Heart Failure Eligible for Guideline-Directed Medical Therapy
Source: Popul Health Manag. Author manuscript; Available in PMC 2026 Aug 3. (PMC13431970; doi:10.1089/pop.2024.0132)
Supplement: supplementary [file NIHMS2194019-supplement-supplementary.zip › appendix/VAD__problemList.csv]

name	CurrentICD10ListTXT
LVAD (left ventricular assist device) present	Z95.811
Presence of left ventricular assist device (LVAD)	Z95.811
Heart replaced by heart assist device	Z95.811
Presence of heart assist device	Z95.811
Presence of CardioMEMS HF system	Z95.818
Ischemic cardiomyopathy with implantable cardioverter-defibrillator (ICD)	I25.5, Z95.810
Left ventricular assist device present	Z95.811
Status post implantation of mitral valve leaflet clip	Z98.890, Z95.818
Dual ICD (implantable cardioverter-defibrillator) in place	Z95.810
Presence of cardiac defibrillator	Z95.810
Status post ventricular assist device	Z95.811
Presence of biventricular automatic cardioverter/defibrillator (AICD)	Z95.810
History of implantable cardiac defibrillator (ICD)	Z95.810
Presence of cardiac device	Z95.818
Presence of double chamber implantable cardioverter-defibrillator (ICD)	Z95.810
Presence of left atrial appendage closure device	Z95.818
Presence of biventricular implantable cardioverter-defibrillator (ICD)	Z95.810
Presence of biventricular automatic implantable cardioverter defibrillator	Z95.810
RVAD (right ventricular assist device) present	Z95.811
S/P ventricular assist device	Z95.811
Presence of right ventricular assist device (RVAD)	Z95.811
History of left ventricular assist device (LVAD)	Z95.811
AICD problem	T82.9XXA, Z95.810
Presence of left ventricular assist device	Z95.811
Presence of cardioverter defibrillator	Z95.810
Status post Blalock-Taussig shunt	Z95.818
Uses LifeVest defibrillator	Z95.810
Single implantable cardioverter-defibrillator in situ	Z95.810
Status post internal cardiac defibrillator procedure	Z95.810
History of right ventricular assist device (RVAD)	Z95.811
Presence of electronic cardiac device	Z95.818
Presence of biventricular implantable cardioverter-defibrillator	Z95.810
Automatic implantable cardioverter-defibrillator problem	T82.9XXA, Z95.810
AICD present, double chamber	Z95.810
Presence of single chamber automatic cardioverter/defibrillator (AICD)	Z95.810
S/P internal cardiac defibrillator procedure	Z95.810
Presence of single implantable cardioverter-defibrillator (ICD)	Z95.810
Presence of left atrial appendage closure device composed of nickel-titanium alloy with polyethylene terephthalate membrane	Z95.818
Presence of dual implantable cardioverter-defibrillator	Z95.810
Presence of double chamber automatic cardioverter/defibrillator (AICD)	Z95.810
Dependence on artificial heart	Z95.812
History of automatic internal cardiac defibrillator (AICD)	Z95.810
S/P systemic-to-pulmonary shunt	Z95.818
Presence of Amulet left atrial appendage closure device	Z95.818
