# Supplementary material for: Identifying Patients with Heart Failure Eligible for Guideline-Directed Medical Therapy
Source: Popul Health Manag. Author manuscript; Available in PMC 2026 Aug 3. (PMC13431970; doi:10.1089/pop.2024.0132)
Supplement: supplementary [file NIHMS2194019-supplement-supplementary.zip › appendix/amyloid__problemList.csv]

name	CurrentICD10ListTXT
Cardiac amyloidosis	E85.4, I43
Cerebral amyloid angiopathy	E85.4, I68.0
Amyloidosis	E85.9
Wild-type transthyretin-related (ATTR) amyloidosis	E85.82
Light chain (AL) amyloidosis	E85.81
AL amyloidosis	E85.81
Amyloid heart disease	E85.4, I43
Organ-limited amyloidosis	E85.4
Restrictive cardiomyopathy secondary to amyloidosis	E85.4, I43
Senile cardiac amyloidosis	E85.4, I43
Hereditary cardiac amyloidosis	E85.4, I43
Localized amyloidosis	E85.4
Amyloid heart muscle disease	E85.4, I43
Amyloidosis, unspecified type	E85.9
Renal amyloidosis	E85.4, N08
Familial amyloid heart disease	E85.4, I43
Heredofamilial amyloidosis	E85.2
Macular cutaneous amyloidosis	E85.4, L99
Neuropathy associated with monoclonal paraproteinemia due to amyloidosis	E85.4, G99.0, D47.2
Systemic amyloidosis	E85.3
AL amyloid nephropathy	E85.4, N08
Bladder amyloidosis	E85.4, N33
Primary amyloidosis of kidney	E85.4, N08
Secondary amyloidosis	E85.3
Dilated cardiomyopathy secondary to amyloidosis	E85.4, I43
Senile amyloidosis	E85.89
History of amyloidosis	Z86.39
Arthropathy in amyloidosis	E85.4, M14.80
Amyloidosis of skin	E85.4, L99
Familial amyloid polyneuropathy, 30 met-for-val	E85.1, G63
Hereditary amyloidosis	E85.2
Hereditary cerebral angiopathic amyloidosis	E85.4, I68.0
Conjunctival amyloidosis	E85.4, H11.89
Secondary systemic amyloidosis	E85.3
Primary systemic amyloidosis associated with occult plasma cell dyscrasia	E85.3, D75.9
Secondary amyloid neuropathy	E85.3, G63
Hereditary gelsolin amyloidosis	E85.89
Amyloid liver	E85.4, K77
Familial amyloidosis	E85.2
Cerebral amyloid angiopathy (CODE)	I68.0
AA amyloid nephropathy	E85.4, N08
Laryngeal amyloidosis	E85.4
Localized hereditary amyloidosis of heart	E85.4, I43
