# Supplementary material for: Identifying Patients with Heart Failure Eligible for Guideline-Directed Medical Therapy
Source: Popul Health Manag. Author manuscript; Available in PMC 2026 Aug 3. (PMC13431970; doi:10.1089/pop.2024.0132)
Supplement: supplementary [file NIHMS2194019-supplement-supplementary.zip › appendix/chronic kidney stage4__problemList.csv]

name	CurrentICD10ListTXT
Stage 4 chronic kidney disease	N18.4
CKD (chronic kidney disease) stage 4, GFR 15-29 ml/min	N18.4
Anemia due to stage 4 chronic kidney disease	N18.4, D63.1
Anemia in stage 4 chronic kidney disease	N18.4, D63.1
Type 2 diabetes mellitus with stage 4 chronic kidney disease, with long-term current use of insulin	E11.22, N18.4, Z79.4
Chronic kidney disease, stage 4 (severe)	N18.4
Type 2 diabetes mellitus with stage 4 chronic kidney disease, without long-term current use of insulin	E11.22, N18.4
Hypertensive heart and chronic kidney disease with heart failure and stage 1 through stage 4 chronic kidney disease, or unspecified chronic kidney disease	I13.0
Acute renal failure superimposed on stage 4 chronic kidney disease	N17.9, N18.4
Hypertensive chronic kidney disease with stage 1 through stage 4 chronic kidney disease, or unspecified chronic kidney disease	I12.9
Chronic kidney disease (CKD) stage G3a/A1, moderately decreased glomerular filtration rate (GFR) between 45-59 mL/min/1.73 square meter and albuminuria creatinine ratio less than 30 mg/g	N18.31
Chronic kidney disease (CKD) stage G3b/A1, moderately decreased glomerular filtration rate (GFR) between 30-44 mL/min/1.73 square meter and albuminuria creatinine ratio less than 30 mg/g	N18.32
Chronic kidney disease with symptom management only, stage 4 (severe)	N18.4
Type 2 diabetes mellitus with stage 4 chronic kidney disease	E11.22, N18.4
Chronic kidney disease (CKD) stage G3b/A2, moderately decreased glomerular filtration rate (GFR) between 30-44 mL/min/1.73 square meter and albuminuria creatinine ratio between 30-299 mg/g	N18.32
Chronic kidney disease (CKD) stage G3a/A2, moderately decreased glomerular filtration rate (GFR) between 45-59 mL/min/1.73 square meter and albuminuria creatinine ratio between 30-299 mg/g	N18.31
Hypertensive heart and chronic kidney disease with heart failure and stage 1 through stage 4 chronic kidney disease, or chronic kidney disease	I13.0
Cardiorenal syndrome, stage 1-4 or unspecified chronic kidney disease, with heart failure	I13.0
Chronic kidney disease (CKD) stage G4/A1, severely decreased glomerular filtration rate (GFR) between 15-29 mL/min/1.73 square meter and albuminuria creatinine ratio less than 30 mg/g	N18.4
Acute renal failure with acute tubular necrosis superimposed on stage 4 chronic kidney disease	N17.0, N18.4
Chronic kidney disease (CKD), active medical management without dialysis, stage 4 (severe)	N18.4
Hypertensive nephropathy, stage 1-4 or unspecified chronic kidney disease	I12.9
Chronic kidney disease (CKD) stage G3b/A3, moderately decreased glomerular filtration rate (GFR) between 30-44 mL/min/1.73 square meter and albuminuria creatinine ratio greater than 300 mg/g	N18.32
Chronic kidney disease (CKD) stage G3a/A3, moderately decreased glomerular filtration rate (GFR) between 45-59 mL/min/1.73 square meter and albuminuria creatinine ratio greater than 300 mg/g	N18.31
Hypertensive nephrosclerosis, stage 1-4 or unspecified chronic kidney disease	I12.9
Hypertensive kidney disease with stage 4 chronic kidney disease	I12.9, N18.4
Chronic kidney disease (CKD) stage G4/A2, severely decreased glomerular filtration rate (GFR) between 15-29 mL/min/1.73 square meter and albuminuria creatinine ratio between 30-299 mg/g	N18.4
Type 1 diabetes mellitus with stage 4 chronic kidney disease	E10.22, N18.4
Chronic kidney disease, stage 4, severely decreased GFR	N18.4
Acute renal failure superimposed on stage 4 chronic kidney disease, unspecified acute renal failure type	N17.9, N18.4
Controlled type 2 diabetes mellitus with stage 4 chronic kidney disease, without long-term current use of insulin	E11.22, N18.4
Hypertension associated with stage 4 chronic kidney disease due to type 2 diabetes mellitus	E11.22, I12.9, N18.4
Stage 4 chronic kidney disease due to type 2 diabetes mellitus	E11.22, N18.4
Hypertensive heart and kidney disease with chronic diastolic congestive heart failure and stage 4 chronic kidney disease	I13.0, I50.32, N18.4
Chronic kidney disease with active medical management without dialysis, stage 4 (severe)	N18.4
Hypertensive heart and chronic kidney disease without heart failure, with stage 1 through stage 4 chronic kidney disease, or unspecified chronic kidney disease	I13.10
Benign hypertensive kidney disease with chronic kidney disease stage I through stage IV, or unspecified(403.10)	I12.9
Chronic kidney disease (CKD) stage G4/A3, severely decreased glomerular filtration rate (GFR) between 15-29 mL/min/1.73 square meter and albuminuria creatinine ratio greater than 300 mg/g	N18.4
Type 2 diabetes mellitus with stage 4 chronic kidney disease and hypertension	E11.22, I12.9, N18.4
Controlled type 2 diabetes mellitus with stage 4 chronic kidney disease, with long-term current use of insulin	E11.22, N18.4, Z79.4
Hypertensive heart and kidney disease without heart failure and with stage 4 chronic kidney disease	I13.10, N18.4
Uncontrolled type 2 diabetes mellitus with stage 4 chronic kidney disease, without long-term current use of insulin	IMO0002
CKD (chronic kidney disease), symptom management only, stage 4 (severe)	N18.4
Hypertension, renal disease, stage 1-4 or unspecified chronic kidney disease	I12.9
Acute worsening of stage 4 chronic kidney disease	N18.4
Benign hypertensive CKD, stage 1-4 or unspecified chronic kidney disease	I12.9
Stage 4 chronic kidney disease due to type 1 diabetes mellitus	E10.22, N18.4
Diabetes mellitus due to underlying condition with stage 4 chronic kidney disease	E08.22, N18.4
Diabetes mellitus due to underlying condition with stage 4 chronic kidney disease, without long-term current use of insulin	E08.22, N18.4
Diabetes mellitus due to underlying condition with stage 4 chronic kidney disease, with long-term current use of insulin	E08.22, N18.4, Z79.4
Hypertensive heart and kidney disease with acute on chronic combined systolic and diastolic congestive heart failure and stage 4 chronic kidney disease	I13.0, I50.43, N18.4
Stage 4 chronic kidney disease due to diabetes mellitus	E11.22, N18.4
Benign hypertensive kidney disease, stage 1-4 or unspecified chronic kidney disease	I12.9
Cardiorenal syndrome with renal failure, stage 1-4 or unspecified chronic kidney disease, with heart failure	I13.0
Unspecified hypertensive kidney disease with chronic kidney disease stage I through stage IV, or unspecified(403.90)	I12.9
Cardiovascular renal disease, stage 1-4 or unspecified chronic kidney disease, with heart failure	I13.0
Hypertensive heart and kidney disease, malignant, stage 1-4 or unspecified chronic kidney disease, with heart failure	I13.0
Hypertensive renal disease with renal failure, stage 1-4 or unspecified chronic kidney disease	I12.9
Controlled type 1 diabetes mellitus with stage 4 chronic kidney disease	E10.22, N18.4
Hypertensive cardiovascular-renal disease, stage 1-4 or unspecified chronic kidney disease, without heart failure	I13.10
Hypertension in stage 4 chronic kidney disease due to type 2 diabetes mellitus	E11.22, I12.9, N18.4
Secondary hypertension due to glomerulosclerosis, stage 1-4 or unspecified chronic kidney disease	I12.9
Hypertensive heart and renal disease with renal failure, stage 1 through stage 4 or unspecified chronic kidney disease, with heart failure	I13.0
Benign hypertensive heart and kidney disease with systolic congestive heart failure, NYHA class 2 and stage 4 chronic kidney disease	I13.0, I50.20, N18.4
Benign hypertensive heart and kidney disease with diastolic congestive heart failure, NYHA class 2 and stage 4 chronic kidney disease	I13.0, I50.30, N18.4
Acute renal failure with acute renal cortical necrosis superimposed on stage 4 chronic kidney disease	N17.1, N18.4
Benign hypertensive heart and kidney disease with NYHA class 3 diastolic congestive heart failure and stage 4 chronic kidney disease	I13.0, I50.30, N18.4
Benign hypertensive heart and kidney disease with combined systolic and diastolic dysfunction, NYHA class 3 and chronic kidney disease stage 4	I13.0, I50.40, N18.4
Diabetes mellitus with stage 4 chronic kidney disease	E11.22, N18.4
Hypertensive heart and kidney disease with acute on chronic diastolic congestive heart failure and stage 4 chronic kidney disease	I13.0, I50.33, N18.4
Hypertensive heart and kidney disease with chronic systolic congestive heart failure and stage 4 chronic kidney disease	I13.0, I50.22, N18.4
Benign hypertensive heart and kidney disease with heart failure and with chronic kidney disease stage I through stage IV, or unspecified(404.11)	I13.0
Controlled type 2 diabetes mellitus with stage 4 chronic kidney disease	E11.22, N18.4
Diabetes mellitus due to underlying condition, controlled, with stage 4 chronic kidney disease, with long-term current use of insulin	E08.22, N18.4, Z79.4
Benign hypertensive kidney disease with chronic kidney disease, stage 1-4 or unspecified chronic kidney disease	I12.9
