# Supplementary material for: Identifying Patients with Heart Failure Eligible for Guideline-Directed Medical Therapy
Source: Popul Health Manag. Author manuscript; Available in PMC 2026 Aug 3. (PMC13431970; doi:10.1089/pop.2024.0132)
Supplement: supplementary [file NIHMS2194019-supplement-supplementary.zip › appendix/creatinine__orders num.csv]

name	LOINCTXT
CREATININE	2160-0
CREATININE - EXTERNAL	2160-0
SERUM CREATININE - EXTERNAL	2160-0
SERUM CREATININE	2160-0
CREATININE (SERUM)	2160-0
CRE	2160-0
CREATININE (CRE) - POCT	2160-0
