# Supplementary material for: Identifying Patients with Heart Failure Eligible for Guideline-Directed Medical Therapy
Source: Popul Health Manag. Author manuscript; Available in PMC 2026 Aug 3. (PMC13431970; doi:10.1089/pop.2024.0132)
Supplement: supplementary [file NIHMS2194019-supplement-supplementary.zip › appendix/guideline_query.csv]

heart.failure.problemList.last.flag==1 and loop.diuretics.meds.2y.first.flag==1
PCP.officeVisit.2y.last.flag == 1 or cardiologist.officeVisit.2y.last.flag == 1
Death == 'N' and Age>=18 and Age<=90
organ.transplant.problemList.last.flag==0 and organ.transplant.encounterCodes.last.flag==0 and amyloid.problemList.last.flag==0 and amyloid.encounterCodes.last.flag==0 and VAD.problemList.last.flag==0 and VAD.encounterCodes.last.flag==0 and chronic.kidney.stage4.problemList.last.flag==0 and chronic.kidney.stage4.encounterCodes.last.flag==0
Language=='ENGLISH' or Language=='SPANISH'
SBP.last.value>90
EGFR.orders.num.last.value>=30
EF.orders.num.last.flag==1
not ( EF.orders.num.last.value<50 and ARNI.meds.last.flag==1 and Betablockers.meds.last.flag==1 and MRA.meds.last.flag==1 and SGLT2.meds.last.flag==1)
not (EF.orders.num.last.value>=50 and SGLT2.meds.last.flag==1)
