# Supplementary material for: Identifying Patients with Heart Failure Eligible for Guideline-Directed Medical Therapy
Source: Popul Health Manag. Author manuscript; Available in PMC 2026 Aug 3. (PMC13431970; doi:10.1089/pop.2024.0132)
Supplement: supplementary [file NIHMS2194019-supplement-supplementary.zip › appendix/heart failure__problemList.csv]

name	CurrentICD10ListTXT
Congestive heart failure	I50.9
Heart failure	I50.9
HFrEF (heart failure with reduced ejection fraction)	I50.20
CHF (congestive heart failure)	I50.9
Chronic diastolic heart failure	I50.32
Chronic heart failure with preserved ejection fraction	I50.32
Chronic systolic heart failure	I50.22
(HFpEF) heart failure with preserved ejection fraction	I50.30
Chronic diastolic congestive heart failure	I50.32
Chronic systolic congestive heart failure	I50.22
Acute decompensated heart failure	I50.9
Heart failure with reduced ejection fraction	I50.20
Acute on chronic heart failure with preserved ejection fraction	I50.33
Acute on chronic diastolic heart failure	I50.33
Acute on chronic diastolic congestive heart failure	I50.33
Acute on chronic systolic heart failure	I50.23
Chronic combined systolic and diastolic heart failure	I50.42
Diastolic heart failure	I50.30
Acute on chronic heart failure with preserved ejection fraction (HFpEF)	I50.33
Acute on chronic combined systolic and diastolic congestive heart failure	I50.43
Acute exacerbation of CHF (congestive heart failure)	I50.9
Chronic combined systolic and diastolic congestive heart failure	I50.42
Acute congestive heart failure	I50.9
Heart failure with preserved ejection fraction	I50.30
Acute systolic heart failure	I50.21
Acute on chronic systolic congestive heart failure	I50.23
Acute on chronic congestive heart failure, unspecified heart failure type	I50.9
Chronic heart failure with preserved ejection fraction (HFpEF)	I50.32
Acute on chronic HFrEF (heart failure with reduced ejection fraction)	I50.23
Acute diastolic heart failure	I50.31
Chronic diastolic (congestive) heart failure	I50.32
Acute on chronic diastolic (congestive) heart failure	I50.33
Acute diastolic congestive heart failure	I50.31
Diastolic congestive heart failure	I50.30
Hypertensive heart disease with heart failure	I11.0
Systolic heart failure	I50.20
Chronic HFrEF (heart failure with reduced ejection fraction)	I50.22
Acute systolic congestive heart failure	I50.21
Acute on chronic diastolic CHF (congestive heart failure)	I50.33
Acute heart failure with preserved ejection fraction (HFpEF)	I50.31
Chronic congestive heart failure	I50.9
CHF (congestive heart failure), NYHA class I, acute on chronic, combined	I50.43
Acute on chronic congestive heart failure	I50.9
Chronic systolic (congestive) heart failure	I50.22
Heart failure with preserved left ventricular function (HFpEF)	I50.30
Systolic congestive heart failure	I50.20
Acute diastolic CHF (congestive heart failure)	I50.31
Chronic heart failure	I50.9
Acute heart failure with preserved ejection fraction	I50.31
Acute congestive heart failure, unspecified heart failure type	I50.9
Acute heart failure	I50.9
Acute on chronic heart failure	I50.9
Chronic diastolic CHF (congestive heart failure)	I50.32
Hypertensive heart and chronic kidney disease with heart failure and stage 1 through stage 4 chronic kidney disease, or unspecified chronic kidney disease	I13.0
Heart failure, unspecified HF chronicity, unspecified heart failure type	I50.9
Congestive heart failure, unspecified HF chronicity, unspecified heart failure type	I50.9
Acute on chronic systolic (congestive) heart failure	I50.23
Acute on chronic combined systolic and diastolic heart failure	I50.43
Heart failure, unspecified	I50.9
Acute diastolic (congestive) heart failure	I50.31
Acute HFrEF (heart failure with reduced ejection fraction)	I50.21
Congestive heart failure (CHF)	I50.9
Chronic right-sided heart failure	I50.812
Biventricular heart failure	I50.82
Acute systolic CHF (congestive heart failure)	I50.21
Hypertensive heart disease with chronic diastolic congestive heart failure	I11.0, I50.32
Acute on chronic systolic CHF (congestive heart failure)	I50.23
Chronic systolic CHF (congestive heart failure)	I50.22
Heart failure with mildly reduced ejection fraction (HFmrEF)	I50.22
CHF (congestive heart failure), NYHA class I	I50.9
Acute on chronic heart failure, unspecified heart failure type	I50.9
Decompensated heart failure	I50.9
Other heart failure	I50.89
Right heart failure	I50.810
Chronic combined systolic (congestive) and diastolic (congestive) heart failure	I50.42
End stage heart failure	I50.84
Acute combined systolic and diastolic heart failure	I50.41
Acute on chronic right-sided heart failure	I50.813
History of CHF (congestive heart failure)	Z86.79
Acute heart failure, unspecified heart failure type	I50.9
Acute combined systolic and diastolic congestive heart failure	I50.41
Heart failure with mid-range ejection fraction (HFmEF)	I50.22
Heart failure with mid-range ejection fraction	I50.22
New onset of congestive heart failure	I50.9
Biventricular congestive heart failure	I50.82
Congestive heart failure of unknown etiology	I50.9
HF (heart failure)	I50.9
Heart failure exacerbated by sotalol	I50.9
Hypertensive heart and chronic kidney disease with heart failure and with stage 5 chronic kidney disease, or end stage renal disease	I13.2
Congestive heart failure due to cardiomyopathy	I50.9, I42.9
CHF (congestive heart failure), NYHA class I, acute on chronic, diastolic	I50.33
Heart failure with improved ejection fraction (HFimpEF)	I50.32
History of congestive heart failure	Z86.79
Acute on chronic combined systolic (congestive) and diastolic (congestive) heart failure	I50.43
Congestive heart failure with cardiomyopathy	I50.9, I42.9
History of heart failure	Z86.79
Acute systolic (congestive) heart failure	I50.21
Chronic heart failure, unspecified heart failure type	I50.9
CHF (congestive heart failure), NYHA class I, acute, diastolic	I50.31
Hypertensive heart disease without congestive heart failure	I11.9
Right-sided heart failure	I50.810
Acute on chronic combined systolic and diastolic CHF (congestive heart failure)	I50.43
Unspecified diastolic (congestive) heart failure	I50.30
CHF (congestive heart failure), NYHA class III, acute on chronic, systolic	I50.23
Combined systolic and diastolic congestive heart failure	I50.40
Heart failure with reduced ejection fraction, NYHA class II	I50.20
Acute left-sided CHF (congestive heart failure)	I50.1
Acute on chronic heart failure with reduced ejection fraction and diastolic dysfunction	I50.43
Chronic right-sided congestive heart failure	I50.812
CHF (congestive heart failure), NYHA class II	I50.9
Hypertensive heart disease with congestive heart failure	I11.0
Systolic heart failure, unspecified HF chronicity	I50.20
Acute CHF (congestive heart failure)	I50.9
CHF (congestive heart failure), NYHA class I, acute, systolic	I50.21
Benign hypertensive heart disease without congestive heart failure	I11.9
Pulmonary edema with congestive heart failure	I50.1
Chronic diastolic HF (heart failure)	I50.32
Acute on chronic right-sided congestive heart failure	I50.813
Acute right-sided heart failure	I50.811
Heart failure with preserved ejection fraction, NYHA class II	I50.30
High output heart failure	I50.83
NYHA class 2 heart failure with reduced ejection fraction	I50.20
Acute on chronic diastolic HF (heart failure)	I50.33
Diastolic congestive heart failure, unspecified HF chronicity	I50.30
Acute left-sided congestive heart failure	I50.1
Combined systolic and diastolic heart failure	I50.40
Congestive heart failure with left ventricular systolic dysfunction	I50.20
Acute combined systolic (congestive) and diastolic (congestive) heart failure	I50.41
Congestive heart failure due to valvular disease	I50.9, I38
Hypertensive left ventricular hypertrophy with heart failure	I11.0
Heart failure with reduced ejection fraction, NYHA class III	I50.20
Chronic combined systolic and diastolic CHF (congestive heart failure)	I50.42
Acute on chronic heart failure with normal ejection fraction	I50.33
Congestive heart failure with left ventricular dysfunction	I50.9
Heart failure, diastolic, acute on chronic	I50.33
Heart failure due to valvular disease	I50.9, I38
Heart failure with mildly reduced ejection fraction	I50.22
Hypertensive heart disease with chronic systolic congestive heart failure	I11.0, I50.22
Acute on chronic clinical systolic heart failure	I50.23
Heart failure, diastolic	I50.30
Systolic congestive heart failure, unspecified HF chronicity	I50.20
Diastolic dysfunction with chronic heart failure	I50.32
Pleural effusion due to CHF (congestive heart failure)	I50.9
NYHA class 3 heart failure with reduced ejection fraction	I50.20
Heart failure with preserved ejection fraction, borderline, class III	I50.30
NYHA class 1 heart failure with reduced ejection fraction	I50.20
Heart failure with reduced ejection fraction due to cardiomyopathy	I50.20, I42.9
Heart failure with recovered ejection fraction (HFrecEF)	I50.32
Hypertensive emergency without congestive heart failure	I16.1
Hypertensive heart disease with congestive heart failure and chronic kidney disease	I13.0
CHF (congestive heart failure), NYHA class III, acute on chronic, diastolic	I50.33
LVH (left ventricular hypertrophy) due to hypertensive disease, with heart failure	I11.0
Right heart failure due to pulmonary hypertension	I27.29, I50.810
CHF (congestive heart failure), NYHA class II, acute, diastolic	I50.31
Chronic systolic congestive heart failure, NYHA class 2	I50.22
Chronic right heart failure	I50.812
Heart failure with reduced left ventricular function	I50.20
CHF (congestive heart failure), NYHA class I, acute on chronic, systolic	I50.23
Heart failure of unknown type	I50.9
CHF (congestive heart failure), NYHA class II, acute on chronic, diastolic	I50.33
Acute exacerbation of congestive heart failure	I50.9
Chronic congestive heart failure, unspecified heart failure type	I50.9
Acute on chronic congestive heart failure with left ventricular diastolic dysfunction	I50.33
CHF (congestive heart failure), NYHA class III, acute, systolic	I50.21
CHF (congestive heart failure), NYHA class II, chronic, systolic	I50.22
Diastolic heart failure, unspecified HF chronicity	I50.30
Hypertensive heart and chronic kidney disease with heart failure and stage 1 through stage 4 chronic kidney disease, or chronic kidney disease	I13.0
Acute heart failure with normal ejection fraction	I50.31
Hypertensive heart and renal disease with congestive heart failure	I13.0
Chronic combined systolic and diastolic congestive heart failure, NYHA class 2	I50.42
Congestive heart failure due to high blood pressure	I11.0
H/O congestive heart failure	Z86.79
Cardiorenal syndrome, stage 1-4 or unspecified chronic kidney disease, with heart failure	I13.0
Heart failure, systolic	I50.20
Edema due to congestive heart failure	I50.9
Hypertensive heart and renal disease with heart failure	I13.0
Acute right heart failure	I50.811
Heart failure with preserved ejection fraction, borderline, class II	I50.30
Chronic diastolic heart failure due to valvular disease	I50.32, I38
Hypertensive heart disease with acute on chronic diastolic congestive heart failure	I11.0, I50.33
CHF (congestive heart failure), NYHA class II, acute, systolic	I50.21
Chronic congestive heart failure with left ventricular diastolic dysfunction	I50.32
Heart failure with preserved ejection fraction, unspecified HF chronicity	I50.30
CHF (congestive heart failure), NYHA class II, acute on chronic, systolic	I50.23
Diastolic HF (heart failure)	I50.30
CHF (congestive heart failure), NYHA class III, acute on chronic, combined	I50.43
Right heart failure with reduced right ventricular function	I50.810
Acute diastolic HF (heart failure)	I50.31
Heart failure, acute on chronic, systolic and diastolic	I50.43
Heart failure, chronic systolic	I50.22
Acute on chronic systolic HF (heart failure)	I50.23
Acute on chronic right heart failure	I50.813
Biventricular heart failure, NYHA class 3	I50.82
CHF (congestive heart failure), NYHA class I, unspecified failure chronicity, combined	I50.40
CHF (congestive heart failure), NYHA class III, acute, diastolic	I50.31
Pleural effusion due to congestive heart failure	I50.9
Heart failure with reduced ejection fraction due to coronary artery disease	I50.20, I25.10
CHF (congestive heart failure), NYHA class I, chronic, diastolic	I50.32
Biventricular CHF (congestive heart failure)	I50.82
NYHA class 3 heart failure with preserved ejection fraction	I50.30
History of acute congestive heart failure	Z86.79
Heart failure, systolic, with acute decompensation	I50.23
Family history of congestive heart failure	Z82.49
Cardiomyopathy due to hypertension, with heart failure	I11.0, I43
Systolic dysfunction with acute on chronic heart failure	I50.23
CHF (congestive heart failure), NYHA class III	I50.9
ACC/AHA stage C heart failure with reduced ejection fraction	I50.20
Chronic systolic congestive heart failure, NYHA class 1	I50.22
CHF (congestive heart failure), NYHA class IV, acute on chronic, systolic	I50.23
Unspecified systolic (congestive) heart failure	I50.20
ACC/AHA stage B heart failure with reduced ejection fraction	I50.20
ACC/AHA stage B congestive heart failure due to ischemic cardiomyopathy	I50.9, I25.5
Acute pulmonary edema with congestive heart failure	I50.1
Biventricular heart failure with reduced left ventricular function	I50.814
Congestive heart failure due to hypertension	I11.0
Chronic diastolic heart failure, NYHA class 3	I50.32
Diastolic dysfunction with heart failure	I50.30
Chronic diastolic CHF (congestive heart failure), NYHA class 2	I50.32
Dyspnea due to congestive heart failure	I50.9
Heart failure, left, with LVEF 41-49%	I50.1
Heart failure due to congenital heart disease	I50.9, Q24.9
Chronic combined systolic and diastolic congestive heart failure, NYHA class 3	I50.42
Benign hypertensive heart disease with heart failure	I11.0
Chronic systolic HF (heart failure)	I50.22
CHF (congestive heart failure), NYHA class II, acute on chronic, combined	I50.43
Hypertensive heart and kidney disease with heart failure and with chronic kidney disease stage III	I13.0, N18.30
Congestive heart failure with left ventricular diastolic dysfunction, acute on chronic	I50.33
Acute right-sided congestive heart failure	I50.811
Heart failure with reduced ejection fraction, NYHA class I	I50.20
Right-sided congestive heart failure	I50.810
History of acute heart failure	Z86.79
Hypertensive heart and kidney disease with heart failure	I13.0
Acute on chronic systolic heart failure, NYHA class 3	I50.23
Other congestive heart failure	I50.9
Congestive heart failure with unknown left ventricular ejection fraction	I50.9
Acute right ventricular heart failure	I50.811
Left heart failure	I50.1
Heart failure, left, with LVEF 31-40%	I50.1
Hypertensive heart failure	I11.0
Heart failure, diastolic, with acute decompensation	I50.33
CHF (congestive heart failure), NYHA class I, chronic, combined	I50.42
CHF (congestive heart failure), NYHA class IV, acute on chronic, combined	I50.43
Heart failure, left, with LVEF <=30%	I50.1
Chronic combined systolic and diastolic congestive heart failure, NYHA class 1	I50.42
Hypertensive heart disease with chronic combined systolic and diastolic congestive heart failure	I11.0, I50.42
Chronic diastolic congestive heart failure, NYHA class 2	I50.32
Heart failure with preserved left ventricular function	I50.30
CHF (congestive heart failure), NYHA class III, chronic, combined	I50.42
CHF (congestive heart failure), NYHA class III, chronic, systolic	I50.22
CHF (congestive heart failure), NYHA class I, chronic, systolic	I50.22
NYHA class 4 heart failure with reduced ejection fraction	I50.20
CHF (congestive heart failure), NYHA class IV, acute on chronic, diastolic	I50.33
Acute on chronic systolic congestive heart failure, NYHA class 3	I50.23
Acute diastolic CHF (congestive heart failure), NYHA class 3	I50.31
Heart failure with reduced ejection fraction, NYHA class IV	I50.20
NYHA class 2 heart failure with borderline preserved ejection fraction	I50.30
Right-sided congestive heart failure secondary to left-sided congestive heart failure	I50.814
Acute on chronic diastolic heart failure due to valvular disease	I50.33, I38
High output congestive heart failure	I50.83
Family history of heart failure	Z82.49
Benign hypertension with coincident congestive heart failure	I11.0
Reduced ejection fraction concurrent with and due to chronic heart failure	I50.22
Hypertensive heart and chronic kidney disease with heart failure	I13.0
Systolic congestive heart failure, NYHA class 2	I50.20
Right heart failure secondary to left heart failure	I50.814
Systolic congestive heart failure, NYHA class 1	I50.20
Chronic systolic congestive heart failure, NYHA class 3	I50.22
CHF (congestive heart failure), NYHA class III, acute, combined	I50.41
Combined congestive systolic and diastolic heart failure	I50.40
Unspecified combined systolic (congestive) and diastolic (congestive) heart failure	I50.40
CHF (congestive heart failure), NYHA class III, unspecified failure chronicity, unspecified type	I50.9
CHF (congestive heart failure), NYHA class III, chronic, diastolic	I50.32
Heart failure of unknown etiology	I50.9
Heart failure, acute diastolic	I50.31
CHF (congestive heart failure), NYHA class I, unspecified failure chronicity, unspecified type	I50.9
Acute on chronic systolic CHF (congestive heart failure), NYHA class 2	I50.23
Congestive heart failure with right heart failure	I50.810
Acute systolic HF (heart failure)	I50.21
Systolic heart failure, chronic	I50.22
Acute systolic CHF (congestive heart failure), NYHA class 2	I50.21
Chronic diastolic CHF (congestive heart failure), NYHA class 3	I50.32
Acute diastolic heart failure with preserved ejection fraction	I50.31
Diastolic heart failure secondary to hypertension	I11.0, I50.30
Systolic heart failure secondary to coronary artery disease	I50.20, I25.10
Acute left systolic heart failure	I50.21
Diastolic congestive heart failure with preserved left ventricular function, NYHA class 2	I50.30
Maternal family history of congestive heart failure	Z82.49
ACC/AHA stage C congestive heart failure due to ischemic cardiomyopathy	I50.9, I25.5
End stage congestive heart failure	I50.84
Chronic left ventricular systolic heart failure	I50.22
Acute on chronic systolic heart failure, NYHA class 2	I50.23
Diastolic heart failure, NYHA class 2	I50.30
Chronic systolic CHF (congestive heart failure), NYHA class 1	I50.22
Hypertensive heart and kidney disease with chronic diastolic congestive heart failure and stage 4 chronic kidney disease	I13.0, I50.32, N18.4
Biventricular heart failure, NYHA class 2	I50.82
Congestive heart failure with left ventricular diastolic dysfunction	I50.30
Acute on chronic combined systolic and diastolic HF (heart failure)	I50.43
Hypertensive heart disease with diastolic heart failure	I11.0, I50.30
Hypertensive heart and kidney disease with heart failure and with chronic kidney disease stage II	I13.0, N18.2
Hypertensive heart and kidney disease with chronic diastolic congestive heart failure and stage 3b chronic kidney disease	I13.0, I50.32, N18.32
Acute diastolic heart failure due to valvular disease	I50.31, I38
Hypervolemia due to congestive heart failure	E87.70, I50.9
Chronic diastolic congestive heart failure, NYHA class 1	I50.32
Right heart failure (secondary to left heart failure)	I50.814
CHF (congestive heart failure), NYHA class II, chronic, diastolic	I50.32
Acute on chronic diastolic CHF (congestive heart failure), NYHA class 3	I50.33
Chronic diastolic congestive heart failure, NYHA class 3	I50.32
Acute diastolic congestive heart failure due to valvular disease	I50.31, I38
Hypertensive heart disease with systolic congestive heart failure	I11.0, I50.20
Congestive heart failure, chronic, left-sided	I50.1
Acute heart failure with reduced ejection fraction and diastolic dysfunction	I50.41
Reduced ejection fraction concurrent with and due to acute heart failure	I50.21
Chronic systolic CHF (congestive heart failure), NYHA class 3	I50.22
Congestive heart failure with preserved LV function, NYHA class 3	I50.30
Heart transplant failure and rejection	T86.22, T86.21
Heart failure due to valvular disease, acute on chronic, combined	I50.43, I38
Pulmonary edema with congestive heart failure with preserved left ventricular function	I50.1
Acute on chronic systolic ACC/AHA stage C congestive heart failure	I50.23
NYHA class 1 heart failure with borderline preserved ejection fraction	I50.30
Congestive heart failure with right ventricular diastolic dysfunction	I50.82, I50.30
Suspected CHF (congestive heart failure)	R09.89
Chronic diastolic heart failure, NYHA class 2	I50.32
Acute on chronic combined systolic and diastolic congestive heart failure, NYHA class 3	I50.43
Congestive heart failure with left ventricular diastolic dysfunction, acute	I50.31
Heart failure, acute systolic	I50.21
Acute on chronic systolic and diastolic heart failure, NYHA class 3	I50.43
Left heart failure with left ejection fraction 30-40 percent	I50.1
Heart failure, acute systolic, first episode	I50.21
CHF (congestive heart failure), NYHA class IV, unspecified failure chronicity, combined	I50.40
Multi-organ failure with heart failure	I50.9
Chronic heart failure with reduced ejection fraction and diastolic dysfunction	I50.42
ACC/AHA stage B systolic heart failure due to ischemic cardiomyopathy	I50.20, I25.5
ACC/AHA stage C systolic heart failure due to ischemic cardiomyopathy	I50.20, I25.5
History of chronic congestive heart failure	Z86.79
Systolic congestive heart failure with reduced left ventricular function, NYHA class 2	I50.20
Hypertensive crisis without congestive heart failure	I16.9
Congestive heart failure with left ventricular diastolic dysfunction, chronic	I50.32
Heart failure, left systolic, acute on chronic	I50.23
Chronic left-sided congestive heart failure	I50.1
Chronic diastolic heart failure with preserved ejection fraction	I50.32
ACC/AHA stage D heart failure	I50.84
Diastolic heart failure due to valvular disease	I50.30, I38
Acute clinical systolic heart failure	I50.21
CHF (congestive heart failure), NYHA class II, unspecified failure chronicity, combined	I50.40
Acute on chronic systolic CHF (congestive heart failure), NYHA class 3	I50.23
Heart failure, diastolic, chronic	I50.32
Acute on chronic systolic congestive heart failure, NYHA class 4	I50.23
Heart failure with left ventricular ejection fraction greater than or equal to 50 percent	I50.30
Acute on chronic diastolic ACC/AHA stage C congestive heart failure	I50.33
Chronic left systolic heart failure	I50.22
Left-sided congestive heart failure	I50.1
Diastolic dysfunction with acute on chronic heart failure	I50.33
Heart failure with normal ejection fraction	I50.30
Heart failure with preserved ejection fraction, NYHA class I	I50.30
Pulmonary edema w/congestive heart failure w/preserved LV function	I50.1
Systolic congestive heart failure with reduced left ventricular function, NYHA class 3	I50.20
Acute congestive heart failure with left ventricular diastolic dysfunction	I50.31
Congestive heart failure with preserved left ventricular function, NYHA class 1	I50.30
Acute on chronic combined systolic and diastolic ACC/AHA stage C congestive heart failure	I50.43
Acute on chronic diastolic heart failure with preserved ejection fraction	I50.33
Congestive heart failure with right ventricular systolic dysfunction	I50.82, I50.20
HF (heart failure), systolic	I50.20
CHF (congestive heart failure), NYHA class IV, unspecified failure chronicity, diastolic	I50.30
Central sleep apnea secondary to congestive heart failure (CHF)	I50.9, G47.37
Diastolic heart failure, NYHA class 3	I50.30
HF (heart failure), diastolic	I50.30
Acute combined systolic and diastolic heart failure due to valvular disease	I50.41, I38
Congenital heart failure	I50.9
CHF (congestive heart failure), NYHA class IV, unspecified failure chronicity, unspecified type	I50.9
Right heart failure due to left heart failure	I50.814
Acute combined systolic and diastolic ACC/AHA stage C congestive heart failure	I50.41
Acute diastolic heart failure, NYHA class 3	I50.31
Hypertensive heart and renal disease with (congestive) heart failure	I13.0
Congestive heart failure, NYHA class 2, unspecified failure chronicity, systolic	I50.20
Family history of CHF (congestive heart failure)	Z82.49
Hypertensive heart disease without CHF (congestive heart failure)	I11.9
FH: CHF (congestive heart failure)	Z82.49
CHF (congestive heart failure), NYHA class III, unspecified failure chronicity, combined	I50.40
Heart failure, systolic and diastolic, chronic	I50.42
Congestive heart failure with reduced left ventricular function, NYHA class 3	I50.20
Combined systolic and diastolic congestive heart failure, NYHA class 2 with left ventricle dysfunction	I50.40
Acute right-sided CHF (congestive heart failure)	I50.811
Chronic right-sided CHF (congestive heart failure)	I50.812
Hypertensive heart and kidney disease with heart failure and chronic kidney disease	I13.0
Hypertensive heart and kidney disease with heart failure and with chronic kidney disease stage IV	I13.0, N18.4
Heart failure with reduced ejection fraction and diastolic dysfunction	I50.40
Acute on chronic systolic and diastolic heart failure, NYHA class 4	I50.43
Chronic diastolic congestive heart failure due to valvular disease	I50.32, I38
CHF with right heart failure	I50.810
Benign hypertensive heart disease with congestive cardiac failure	I11.0
Acute on chronic systolic CHF (congestive heart failure), NYHA class 4	I50.23
ACC/AHA stage D systolic heart failure	I50.20
Congestive heart failure with left ventricular diastolic dysfunction, NYHA class 1	I50.30
Hypertensive heart disease with diastolic congestive heart failure	I11.0, I50.30
Chronic systolic CHF (congestive heart failure), NYHA class 2	I50.22
Acute on chronic diastolic congestive heart failure due to valvular disease	I50.33, I38
Congestive heart failure, NYHA class 3 and ACC/AHA stage C	I50.9
Personal history of congestive heart failure	Z86.79
Heart failure, systolic, due to CAD	I50.20, I25.10
Heart failure, systolic, acute	I50.21
Right-sided heart failure, unspecified HF chronicity	I50.810
Heart failure due to valvular disease, acute, systolic	I50.21, I38
Diastolic heart failure of unknown etiology	I50.30
Acute on chronic diastolic CHF (congestive heart failure), NYHA class 2	I50.33
Systolic heart failure, ACC/AHA stage C	I50.20
Combined systolic and diastolic heart failure, unspecified HF chronicity	I50.40
Heart failure due to high blood pressure	I11.0
Congestive heart failure with left ventricular diastolic dysfunction, NYHA class 2	I50.30
Acute on chronic congestive heart failure with right ventricular diastolic dysfunction	I50.82, I50.33
Hypertensive heart and kidney disease with heart and renal failure	I13.0
Heart failure due to valvular disease, chronic, combined	I50.42, I38
Acute left-sided heart failure	I50.1
Congestive heart failure, severe	I50.9
CHF (congestive heart failure), NYHA class II, unspecified failure chronicity, unspecified type	I50.9
Systolic heart failure secondary to idiopathic cardiomyopathy	I50.20, I42.9
NYHA class 4 heart failure with preserved ejection fraction	I50.30
ACC/AHA stage C left heart failure with decreased ejection fraction	I50.1
Benign hypertensive heart and kidney disease with diastolic congestive heart failure, NYHA class 2 and chronic kidney disease stage 3	I13.0, I50.30, N18.30
CHF (congestive heart failure), NYHA class I, acute, combined	I50.41
