# Supplementary material for: Identifying Patients with Heart Failure Eligible for Guideline-Directed Medical Therapy
Source: Popul Health Manag. Author manuscript; Available in PMC 2026 Aug 3. (PMC13431970; doi:10.1089/pop.2024.0132)
Supplement: supplementary [file NIHMS2194019-supplement-supplementary.zip › appendix/loop diuretics__meds.csv]

name	NDCID
FUROSEMIDE 10 MG/ML INJECTION SOLUTION
FUROSEMIDE 20 MG TABLET
FUROSEMIDE 40 MG TABLET
TORSEMIDE 20 MG TABLET
BUMETANIDE 0.25 MG/ML INJECTION SOLUTION
FUROSEMIDE 80 MG TABLET
TORSEMIDE 10 MG TABLET
FUROSEMIDE INFUSION IN D5W 2 MG/ML (100 ML)
BUMETANIDE 1 MG TABLET
BUMETANIDE INFUSION 0.25 MG/ML (50 ML)
FUROSEMIDE INFUSION IN NS 2 MG/ML (50 ML) MBP
TORSEMIDE 100 MG TABLET
BUMETANIDE 2 MG TABLET
TORSEMIDE 40 MG TABLET
TORSEMIDE 5 MG TABLET
TORSEMIDE 60 MG TABLET
FUROSEMIDE INFUSION IN D5W 2 MG/ML (100 ML) NSM
BUMETANIDE 0.5 MG TABLET
FUROSEMIDE INFUSION IN D5W 2 MG/ML (100 ML) CMPD BWH_DFCI
BUMETANIDE INFUSION IN D5W 0.1 MG/ML (100 ML)
FUROSEMIDE INFUSION SYR 10 MG/ML PED (50 ML)
FUROSEMIDE 40 MG/4 ML ORAL SOLUTION
FUROSEMIDE 10 MG/ML INJECTION SYRINGE
LASIX ORAL
FUROSEMIDE INFUSION IN NS 2 MG/ML (100 ML)
FUROSEMIDE INFUSION IN D5W 4 MG/ML (100 ML)
FUROSEMIDE ORAL
FUROSEMIDE 10 MG/ML ORAL SOLUTION
ETHACRYNIC ACID 25 MG TABLET
BUMETANIDE 12.5 MG/50 ML MICROINFUSION
BUMETANIDE BOLUS FROM INFUSION 0.25 MG/ML
FUROSEMIDE INFUSION 10 MG/ML 50 ML
FUROSEMIDE IVPB 50 ML
FUROSEMIDE INFUSION IN NS 4 MG/ML (100 ML)
TORSEMIDE ORAL
SOAANZ 40 MG TABLET
ETHACRYNATE SODIUM 50 MG INTRAVENOUS SOLUTION
LASIX 20 MG TABLET
SOAANZ 60 MG TABLET
FUROSEMIDE INFUSION IN NS 2 MG/ML (50 ML) VTD
BUMETANIDE INFUSION IN D5W 0.25 MG/ML (100 ML) FAIL SAFE
FUROSEMIDE 40 MG/5 ML (8 MG/ML) ORAL SOLUTION
FUROSEMIDE 10 MG/ML FOR NEBULIZATION
BUMETANIDE INFUSION IN D5W 0.1 MG/ML (200 ML)
LASIX 40 MG TABLET
FUROSEMIDE SYR 10 MG/ML (NEO)
BUMETANIDE IVPB 50 ML PTFM HMA
ETHACRYNIC ACID IVPB 50 ML
FUROSEMIDE 10 MG/ML INJECTION SOL (FS)
FUROSEMIDE INFUSION IN NS 2 MG/ML (100 ML) FAIL SAFE
ETHACRYNIC ACID IVPB 100 ML
FUROSCIX 80 MG/10 ML SUBCUTANEOUS WEARABLE INJECTOR KIT
FUROSEMIDE BOLUS FROM INFUSION 2 MG/ML
FUROSEMIDE (BULK) MISC
FUROSEMIDE IVPB 100 ML
FUROSEMIDE 10 MG/ML
TORSEMIDE 20 MG/2 ML (10 MG/ML) INTRAVENOUS SOLUTION
FUROSEMIDE INFUSION IN NS 2 MG/ML (250 ML) HH
FUROSEMIDE INFUSION IN D5W 2 MG/ML (100 ML) AHFM NSM
FUROSEMIDE INFUSION IN NS 2 MG/ML (100 ML) NSM
BUMETANIDE ORAL
ETHACRYNIC ACID IVPB 50 MG (50 ML)
BUMETANIDE BOLUS FROM INFUSION 0.1 MG/ML
