# Supplementary material for: Identifying Patients with Heart Failure Eligible for Guideline-Directed Medical Therapy
Source: Popul Health Manag. Author manuscript; Available in PMC 2026 Aug 3. (PMC13431970; doi:10.1089/pop.2024.0132)
Supplement: supplementary [file NIHMS2194019-supplement-supplementary.zip › appendix/organ transplant__problemList.csv]

name	CurrentICD10ListTXT
Pre-transplant evaluation for stem cell transplant	Z01.818
Encounter for pre-transplant evaluation for lung transplant	Z01.818
S/P kidney transplant	Z94.0
Pre-transplant evaluation for end stage renal disease	Z01.818
Stem cells transplant status	Z94.84
Heart replaced by transplant	Z94.1
History of allogeneic stem cell transplant	Z94.84
Heart transplant recipient	Z94.1
History of peripheral stem cell transplant	Z94.84
S/P liver transplant	Z94.4
Lung transplant status, bilateral	Z94.2
Status post kidney transplant	Z94.0
Kidney transplant recipient	Z94.0
Status post lung transplantation	Z94.2
Encounter for pre-transplant evaluation for heart transplant	Z01.818
Encounter for pre-transplant evaluation for chronic liver disease	Z01.818
Status post heart transplantation	Z94.1
Pre-transplant evaluation for CKD (chronic kidney disease)	Z01.818
Lung transplant recipient	Z94.2
S/P allogeneic bone marrow transplant	Z94.81
Pre-transplant evaluation for ESRD (end stage renal disease)	Z01.818
Lung transplant candidate	Z76.82
History of kidney transplant	Z94.0
Retained ureteral stent of transplanted kidney	T86.19, T83.89XA
Kidney replaced by transplant	Z94.0
S/P orthotopic heart transplant	Z94.1
Pre-transplant evaluation for chronic kidney disease	Z01.818
Bone marrow transplant status	Z94.81
History of heart transplant	Z94.1
H/O stem cell transplant	Z94.84
Liver transplant recipient	Z94.4
Immunosuppressive management encounter following kidney transplant	Z79.899, Z94.0
Pre-transplant evaluation for kidney transplant	Z01.818
Stem cell transplant candidate	Z76.82
Renal transplant recipient	Z94.0
Heart transplant status	Z94.1
Pre-transplant evaluation for lung transplant	Z01.818
History of renal transplant	Z94.0
Status post orthotopic heart transplant	Z94.1
Heart transplant, orthotopic, status	Z94.1
Heart transplant candidate	Z76.82
S/P lung transplant	Z94.2
Cardiac transplant rejection	T86.21
Heart transplanted	Z94.1
Donor of kidney for transplant	Z52.4
Encounter for pre-transplant evaluation for chronic kidney disease	Z01.818
History of corneal transplant	Z94.7
Ureteral stent retained of kidney transplant	T86.19, T83.89XA
Kidney transplanted	Z94.0
Bone marrow transplant candidate	Z76.82
Lung transplant rejection	T86.810
Encounter for pre-transplant evaluation for stem cell transplant	Z01.818
Encounter for pre-transplant evaluation for liver transplant	Z01.818
Encounter for aftercare following kidney transplant	Z48.22
Kidney transplant rejection	T86.11
Heart transplant rejection	T86.21
Liver transplanted	Z94.4
History of stem cell transplant	Z94.84
Renal transplant, status post	Z94.0
Transplant rejection	T86.91
H/O heart transplant	Z94.1
Coronary artery disease involving bypass graft of transplanted heart without angina pectoris	I25.812
Encounter for aftercare following lung transplant	Z48.24
S/P autologous bone marrow transplantation	Z94.81
Other complication of kidney transplant	T86.19
History of liver transplant	Z94.4
History of lung transplant	Z94.2
Transplant recipient	Z94.89
End-stage renal failure with renal transplant	T86.19, N18.6
Transplant	Z94.9
Lung transplanted	Z94.2
Status post allogeneic bone marrow transplant	Z94.81
History of allogeneic bone marrow transplant	Z94.81
Pre-transplant evaluation for liver transplant	Z01.818
Kidney transplant candidate	Z76.82
H/O kidney transplant	Z94.0
Pre-transplant evaluation for chronic liver disease	Z01.818
Status post liver transplantation	Z94.4
PTLD (post-transplant lymphoproliferative disorder)	D47.Z1
History of bone marrow transplant	Z94.81
Pre-transplant evaluation for heart transplant	Z01.818
Complication of transplanted kidney	T86.10
History of autologous stem cell transplant	Z94.84
Living unrelated donor renal transplant	Z94.0
Liver transplant candidate	Z76.82
Post-transplant diabetes mellitus	E13.9
Lung transplant status	Z94.2
Transplant follow-up	Z48.298
Failed kidney transplant	T86.12
Atherosclerosis of native coronary artery of transplanted heart without angina pectoris	I25.811
Kidney transplant status	Z94.0
Antibody mediated rejection of kidney transplant	T86.11
Status post bone marrow transplant	Z94.81
Renal transplant disorder	T86.10
Living-donor kidney transplant recipient	Z94.0
Kidney transplant failure	T86.12
Kidney transplant status, cadaveric	Z94.0
Transplanted organ rejection	T86.91
History of auto stem cell transplant	Z94.84
Status post corneal transplant	Z94.7
Living related donor renal transplant	Z94.0
Acute rejection of kidney transplant	T86.11
Status post heart transplant	Z94.1
Heart transplant complication	T86.20
H/O autologous stem cell transplant	Z94.84
Awaiting organ transplant status	Z76.82
Coronary artery disease involving native artery of transplanted heart without angina pectoris	I25.811
Deceased-donor kidney transplant recipient	Z94.0
Status post deceased-donor kidney transplantation	Z94.0
Post corneal transplant	Z94.7
Lung transplant planned	Z76.82
Coronary artery disease with angina pectoris, unspecified vessel or lesion type, unspecified whether native or transplanted heart	I25.119
Complication of heart transplant	T86.20
Rejection of transplanted organ	T86.91
Status post living-donor kidney transplantation	Z94.0
Complication of corneal transplant	T86.8499
Renal transplant rejection	T86.11
Liver transplant status	Z94.4
H/O allogeneic bone marrow transplant	Z94.81
Rejection of lung transplant	T86.810
Encounter for pre-transplant evaluation for kidney transplant	Z01.818
Dysfunction of transplanted kidney	T86.19
Lung replaced by transplant	Z94.2
Transplanted kidney	Z94.0
Liver replaced by transplant	Z94.4
Follow-up examination after heart transplant	Z48.21
Kidney transplant status, living related donor	Z94.0
Post-transplant erythrocytosis	D75.1
Engraftment syndrome following stem cell transplantation	T86.5
Status post liver transplant	Z94.4
Kidney transplant complication	T86.10
Antibody mediated rejection of transplanted heart	T86.21
Pre-heart transplant, listed	Z76.82
Coronary artery disease, unspecified vessel or lesion type, unspecified whether angina present, unspecified whether native or transplanted heart	I25.10
Hematopoietic stem cell transplantation-associated thrombotic microangiopathy (HSCT-TMA)	M31.11
S/P living-donor kidney transplantation	Z94.0
H/O peripheral stem cell transplant	Z94.84
Hx of allogeneic stem cell transplant	Z94.84
Autologous bone marrow transplantation status	Z94.81
Post-transplant lymphoproliferative disorder (PTLD)	D47.Z1
Complication of stem cell transplant	T86.5
Acute rejection of lung transplant	T86.810
Hydronephrosis of kidney transplant	T86.19, N13.30
Encounter for aftercare following heart transplant	Z48.21
Pre-transplant evaluation for kidney and pancreas transplant	Z01.818
Coronary artery disease of bypass graft of transplanted heart with stable angina pectoris	I25.768
Status post autologous bone marrow transplant	Z94.81
Lung transplant infection	T86.812
S/p cadaver renal transplant	Z94.0
Status post simultaneous kidney and pancreas transplant	Z94.0, Z94.83
Acute rejection of cardiac transplant	T86.21
Corneal transplant status	Z94.7
Chronic rejection of kidney transplant	T86.11
Acute rejection of heart transplant	T86.21
Kidney transplant infection	T86.13
H/O lung transplant	Z94.2
Heart transplant as cause of abnormal reaction or later complication	T86.20, Y83.0
Transplanted heart	Z94.1
S/P bone marrow transplant	Z94.81
Complication of transplanted liver	T86.40
CAD (coronary artery disease), bypass graft transplanted heart	I25.812
GVHD (graft-versus-host disease) complicating bone marrow transplant	T86.09, D89.813
Liver transplant rejection	T86.41
Post-transplant lymphoproliferative disorder	D47.Z1
Pyelonephritis of transplanted kidney	T86.19, N12
History of cornea transplant	Z94.7
Graft-versus-host disease as complication of bone marrow transplantation	T86.09, D89.813
Complications of bone marrow transplant	T86.00
Heart valve replaced by transplant	Z95.2
Antibody mediated rejection of lung transplant	T86.810
Chronic GVHD complicating bone marrow transplantation	T86.09, D89.811
Complication of kidney transplant	T86.10
Conditioning chemotherapy prior to peripheral blood stem cell transplant	Z51.11
Deceased-donor kidney transplant	Z94.0
Awaiting organ transplant	Z76.82
Donor for liver transplant	Z52.6
Renal artery stenosis, transplant	T86.19, I70.1
Lung transplant complication	T86.819
H/O liver transplant	Z94.4
Banff type IA acute cellular rejection of transplanted kidney	T86.11
S/P heart and lung transplant	Z94.3
Hx of stem cell transplant	Z94.84
Kidney transplant status, living unrelated donor	Z94.0
Transplant donor evaluation	Z00.5
Coronary artery disease involving native coronary artery with other form of angina pectoris, unspecified whether native or transplanted heart	I25.118
Heart transplant graft rejection	T86.21
Other complications of lung transplant	T86.818
Delayed graft function of kidney transplant due to ATN requiring acute dialysis	T86.19, Z99.2
Hx of autologous stem cell transplant	Z94.84
Perinephric fluid collection of kidney transplant	T86.19, N28.89
Cardiac transplant failure and rejection	T86.22, T86.21
Chronic rejection of lung transplant	T86.810
Chronic graft-versus-host disease complicating bone marrow transplant	T86.09, D89.811
Ureteral stricture of kidney transplant	T86.19, N13.5
Stenosis of renal artery in transplanted kidney	T86.19, I70.1
Failure of cornea transplant	T86.8419
Cornea replaced by transplant	Z94.7
Perinephric fluid collection of transplanted kidney	T86.19, N28.89
Pre-lung transplant, listed	Z76.82
History of pancreas transplant	Z94.83
History of transplantation, renal	Z94.0
Liver transplant complication	T86.40
Immunocompromised state associated with stem cell transplant	D84.822, Z94.84
Heart transplant infection	T86.23
Hx of heart transplant	Z94.1
Status post transplant, heart	Z94.1
Patient on waiting list for organ transplant	Z76.82
Status post transplant, lung	Z94.2
H/O bone marrow transplant	Z94.81
CAD (coronary artery disease), native artery transplanted heart	I25.811
Awaiting liver transplant	Z76.82
Complication of transplanted lung	T86.819
Coronary artery disease of native artery of transplanted heart with stable angina pectoris	I25.758
Aftercare following organ transplant	Z48.298
Banff type IB acute cellular rejection of transplanted kidney	T86.11
S/P pancreatic islet cell transplantation	Z94.83
Patient awaiting renal transplant	Z76.82
Pancreas replaced by transplant	Z94.83
Portal vein thrombosis of transplanted liver	T86.49, I81
Transplanted, lung	Z94.2
Primary graft dysfunction of transplanted lung	T86.811
At risk for rejection of transplanted organ	Z91.89
Atherosclerosis of bypass graft of coronary artery of transplanted heart with angina pectoris	I25.769
PTDM (post-transplant diabetes mellitus)	E13.9
Complication of lung transplant	T86.819
Complications, kidney transplant	T86.10
Kidney transplant failure and rejection	T86.12, T86.11
Hx of kidney transplant	Z94.0
Kidney transplant pain	T86.19, N23
Heart transplant failure and rejection	T86.22, T86.21
Biliary stricture of transplanted liver	T86.49, K83.1
Graft-versus-host disease complicating stem cell transplant	T86.5, D89.813
Pancreas transplanted	Z94.83
Transplanted liver	Z94.4
Antibody mediated rejection of renal transplant	T86.11
Transplant cardiomyopathy	T86.99, I42.9
Complication of corneal transplant of right eye	T86.8491
Acute tubular injury of transplanted kidney	T86.19, N17.9
Thrombotic microangiopathy of kidney transplant	T86.19, M31.10
Awaiting transplantation of kidney	Z76.82
Hypertension associated with transplantation	I15.8, Z94.9
Complications of stem cell transplant	T86.5
Pre-kidney transplant, listed	Z76.82
Delayed graft function of kidney transplant due to rejection requiring acute dialysis	T86.11, Z99.2
Coronary artery disease involving native artery of transplanted heart with angina pectoris	I25.759
Pre-heart transplant, patient on transplant list	Z76.82
Cornea transplant recipient	Z94.7
Chronic GVHD complicating bone marrow transplantation, extensive	T86.09, D89.811
Chronic antibody mediated rejection of transplanted kidney	T86.11
Stage 5 chronic kidney disease with transplanted kidney	N18.5, Z94.0
S/P heterotopic heart transplant	Z94.1
Acute renal transplant rejection	T86.11
PTE (post-transplant erythrocytosis)	D75.1
PTLD after heart transplantation	T86.298, D47.Z1
History of simultaneous kidney and pancreas transplant	Z94.0, Z94.83
Organ transplant candidate	Z76.82
Pancreas transplant candidate	Z76.82
Complication of transplant	T86.90
Presence of transplanted heart	Z94.1
Coronary artery disease with stable angina pectoris, unspecified vessel or lesion type, unspecified whether native or transplanted heart	I25.118
Perinephric hematoma of kidney transplant	T86.19, S37.019A
Renal abscess of kidney transplant	T86.19, N15.1
Transplantation	Z94.9
Failure of cornea transplant of right eye	T86.8411
Renal artery stenosis in 1 of 2 vessels of kidney transplant	T86.19, I70.1
Coronary artery disease involving bypass graft of transplanted heart with angina pectoris	I25.769
S/P dilation of common bile duct of transplanted liver	Z98.890, Z94.4
Atherosclerosis of coronary artery with angina pectoris, unspecified vessel or lesion type, unspecified whether native or transplanted heart	I25.119
Bone marrow transplant complication	T86.00
Atherosclerosis of native coronary artery of transplanted heart with stable angina pectoris	I25.758
Live donor of kidney for transplantation	Z52.4
Coronary artery disease involving native coronary artery without angina pectoris, unspecified whether native or transplanted heart	I25.10
Chronic rejection of renal transplant	T86.11
Heart transplant, heterotopic, status	Z94.1
Posttransplant lymphoproliferative disorder	D47.Z1
Organ or tissue replaced by transplant	Z94.9
History of lung transplantation	Z94.2
Accelerated coronary artery disease in transplanted heart	I25.811
Heart-lung transplant recipient	Z94.3
Rejection of cornea transplant	T86.8409
Hx of liver transplant	Z94.4
GVHD as complication of bone marrow transplant	T86.09, D89.813
Acute cellular rejection of transplanted heart, grade 2R by International Society of Heart and Lung Transplantation (ISHLT) 2004 guideline	T86.21
Kidney problem in transplant rejection	T86.11
Atherosclerosis of native coronary artery with angina pectoris, unspecified whether native or transplanted heart	I25.119
Pancreas transplant status	Z94.83
Incisional hernia following transplant	K43.2, Z94.9
Accelerated rejection of kidney transplant	T86.11
Atherosclerosis of native coronary artery with stable angina pectoris, unspecified whether native or transplanted heart	I25.118
Failure of cornea transplant of left eye	T86.8412
Atherosclerosis of bypass graft of coronary artery of transplanted heart with unstable angina	I25.760
Atherosclerosis of native coronary artery of transplanted heart with angina pectoris	I25.759
BK polyomavirus nephropathy of transplanted kidney	T86.13, N28.9, B97.89
Hx of bone marrow transplant	Z94.81
Transplant wound drainage without infection	Z94.9
History of heart and lung transplant	Z94.3
Complication of transplanted organ and tissue	T86.90
Pre-transplant evaluation for pancreas transplant	Z01.818
Bone marrow transplant infection	T86.03
Arteriovenous fistula of transplanted kidney	T86.19, I77.0
Atherosclerosis of bypass graft of coronary artery of transplanted heart without angina pectoris	I25.812
Mild acute rejection of liver transplant	T86.41
Benign neoplasm in donor kidney excised before transplant	T86.19, D30.00
Bronchiolitis obliterans syndrome due to and not concurrent with allogeneic stem cell transplant	T86.5, J44.81
Liver transplant infection	T86.43
Complication of transplanted heart	T86.20
Chronic rejection of cardiac transplant	T86.21
Renal calculus of kidney transplant	T86.19, N20.0
Liver transplant failure and rejection	T86.42, T86.41
Encounter for immunosuppression management after liver transplant	Z79.899, Z94.4
Complication of liver transplant	T86.40
Complication of transplanted pancreas	T86.899
Heart transplant failure	T86.22
Received lung transplant from donor with hepatitis C	T86.812, B19.20
Liver transplant disorder	T86.40
Atherosclerosis of coronary artery bypass graft with angina pectoris, unspecified whether native or transplanted heart	I25.709
Urinoma of kidney transplant	T86.19, N36.8
Coronary artery disease involving bypass graft of transplanted heart	I25.812
Complication of bone marrow transplant	T86.00
Acute rejection of transplanted lung, grade A2 by ISHLT 2007 guideline	T86.810
Presence of transplanted liver	Z94.4
Awaiting transplantation of heart	Z76.82
Transplant, complication, organ	T86.90
Coronary artery disease involving transplanted heart	I25.811
Patient on waiting list for liver transplant	Z76.82
Coronary artery disease without angina pectoris, unspecified vessel or lesion type, unspecified whether native or transplanted heart	I25.10
Diabetes mellitus following renal transplant	E13.9, Z94.0
Patient on waiting list for kidney transplant	Z76.82
Pre-kidney transplant, patient on transplant list	Z76.82
Corneal transplant failure, left eye	T86.8412
Complication of corneal transplant of both eyes	T86.8493
History of living-donor kidney transplantation	Z94.0
Liver transplant planned	Z76.82
Post-renal transplant erythrocytosis	D75.1
Acute cellular rejection of transplanted heart, grade 1R by ISHLT 2004 guideline	T86.21
Coronary artery disease involving bypass graft of transplanted heart with unstable angina pectoris	I25.760
Chronic GVHD complicating bone marrow transplantation, limited	T86.09, D89.811
Acute cellular rejection of transplanted heart, grade 3R by ISHLT 2004 guideline	T86.21
Coronary artery disease involving native coronary artery, unspecified whether angina present, unspecified whether native or transplanted heart	I25.10
Acute cellular rejection of transplanted heart, grade 2R by ISHLT 2004 guideline	T86.21
Hypertension due to kidney transplant	I15.1, Z94.0
Biventricular primary graft dysfunction of transplanted heart	T86.298, I51.9
Liver transplant failure	T86.42
Acute GVHD complicating bone marrow transplantation	T86.09, D89.810
Transplant, organ	Z94.9
Status post heart and lung transplant	Z94.3
Other complications of heart transplant	T86.298
Pancreatitis of pancreas transplant	T86.898, K85.90
Perinephric abscess of kidney transplant	T86.19, N15.1
Hemolytic uremic syndrome in transplanted kidney	T86.19, D59.39
Renal artery atherosclerosis of kidney transplant	T86.19, I70.1
Lesion in transplanted kidney	T86.19, N28.9
Post-lung transplantation bronchiectasis	T86.818, J47.9
Accelerated lung transplant rejection	T86.810
Cholangitis of transplanted liver	T86.49, K83.09
Subcapsular hematoma of transplanted kidney	T86.19, S37.019A
Transplanted organ removal status	Z98.85
S/P intestinal transplant	Z94.82
S/P small bowel transplant	Z94.82
Coronary artery disease involving transplanted heart without angina pectoris	I25.811
Chronic rejection of intestine transplant	T86.850
Status post small bowel transplant	Z94.82
Renal mass of transplanted kidney	T86.19, N28.89
Hydronephrosis of kidney transplant, left	IMO0001
Portal hypertension with transplanted liver	T86.49, K76.6
Renal infarct of kidney transplant	T86.19, N28.0
Liver transplant aborted	Z53.9
Occlusion of transplant hepatic artery with collateral development	T86.49, I70.8
Calculus of right transplanted kidney	IMO0001
Pancreas transplant rejection	T86.890
Calculus of ureter of left transplanted kidney	IMO0001
Abscess of transplanted kidney	T86.19, N15.1
Pancreatitis of transplanted pancreas	T86.898, K85.90
HTN, kidney transplant related	I15.1, Z94.0
Antibody mediated rejection of intestine transplant	T86.850
Failure of stem cell transplant	T86.5
Pancreatic ascites with transplanted pancreas	T86.898, R18.8
Delayed graft function of kidney transplant due to ATN and rejection requiring acute dialysis	T86.11, Z99.2
Cirrhosis of transplanted liver	T86.49, K74.60
Abscess of surgical wound following transplant	T81.49XA
Lesion of transplanted liver	T86.49, K76.9
Multiple organ transplant candidate	Z76.82
Bronchiectasis following lung transplantation	T86.818, J47.9
Coronary artery disease of transplanted heart with stable angina pectoris	I25.758
Lymphoproliferative disorder, post-transplant (PTLD)	D47.Z1
Pre-lung transplant, patient on transplant list	Z76.82
Transplanted kidney previously removed due to complication, failure, rejection or infection	Z98.85
History of organ transplantation	Z94.9
History of bone marrow transplant as a child	Z94.81
History of organ or tissue transplant	Z94.9
Hydronephrosis of failed kidney transplant	T86.12, N13.30
Pain in transplanted kidney	T86.19, N23
Atherosclerosis of coronary artery bypass graft with angina pectoris with documented spasm, unspecified whether native or transplanted heart	I25.701
Coronary artery disease involving native artery of transplanted heart	I25.811
Coronary artery disease involving native artery of transplanted heart with angina pectoris with documented spasm	I25.751
Bone transplantation status	Z94.6
Coronary artery disease involving bypass graft of transplanted heart with angina pectoris with documented spasm	I25.761
Coronary artery disease involving bypass graft of transplanted heart with other forms of angina pectoris	I25.768
Cord blood transplantation status	Z94.89
Astigmatism following corneal transplant	T86.8489, H52.209
Pre-liver transplant, listed	Z76.82
Pre-liver transplant, patient on transplant list	Z76.82
Necrosis of surgical wound following transplant	T86.99, I96
Unspecified complication of heart transplant	T86.20
Acute rejection of liver transplant	T86.41
Skin transplant status	Z94.5
Bone marrow transplant rejection	T86.01
Renal transplant failure and rejection	T86.12, T86.11
Bone marrow transplant failure	T86.02
Atherosclerosis of native coronary artery of transplanted heart with unspecified angina pectoris	I25.759
Other complications of bone marrow transplant	T86.09
Dehiscence of surgical wound following transplant	T81.31XA
Unspecified complication of kidney transplant	T86.10
History of heart valve transplant	Z95.2
History of intestine transplant	Z94.82
History of transplantation of extremity	Z94.89
GI bleeds, multiple, pre-transplant	K92.2
Hematoma of transplant surgical wound	T86.99
Ureteral anastomotic obstruction of kidney transplant	T86.19, N99.89
Acute antibody mediated rejection of transplanted kidney	T86.11
Coronary atherosclerosis of native artery of transplanted heart	I25.811
Atherosclerosis of coronary artery, unspecified vessel or lesion type, unspecified whether angina present, unspecified whether native or transplanted heart	I25.10
Heart valve transplanted	Z95.2
Transplanted cornea	Z94.7
Primary graft dysfunction of transplanted liver	T86.42
Abnormal findings of undetermined significance on biopsy of transplanted kidney	R89.7, Z94.0
Coronary artery disease involving native coronary artery of transplanted heart with refractory angina pectoris	I25.752
Skin transplant recipient	Z94.5
Heart valve transplant recipient	Z95.2
Organ transplant	Z94.9
Complications, heart, transplant	T86.20
Banff type IIA acute cellular rejection of transplanted kidney	T86.11
Thrombotic microangiopathy of transplanted kidney	T86.19, M31.10
Transplant glomerulopathy of transplanted kidney	T86.19, N05.9
Recurrent IgA nephropathy after kidney transplantation	T86.19, N02.B9
De novo focal segmental glomerulosclerosis after kidney transplantation	T86.19, N26.9
Hematopoietic stem cell transplantation-associated thrombotic microangiopathy	M31.11
Cadaveric donor for corneal transplant	IMO0001
C3 glomerulonephritis of transplanted kidney	T86.19, N05.A
Atherosclerosis of native coronary artery with angina pectoris with documented spasm, unspecified whether native or transplanted heart	I25.111
Epstein-Barr virus (EBV) antibody negative in transplant recipient	Z94.9
Lymphoproliferative disorder after kidney transplantation	T86.19, D47.Z1
Coronary artery disease involving native coronary artery with unstable angina pectoris, unspecified whether native or transplanted heart	I25.110
Coronary artery disease of native artery with stable angina pectoris, unspecified whether native or transplanted heart	I25.118
Lymphoproliferative disorder after stem cell transplantation	T86.5, D47.Z1
Bronchiolitis obliterans syndrome due to lung transplantation	T86.818, J44.81
Atherosclerosis of coronary artery with stable angina pectoris, unspecified vessel or lesion type, unspecified whether native or transplanted heart	I25.118
Coronary artery disease of bypass graft with stable angina pectoris, unspecified whether native or transplanted heart	I25.708
Coronary artery disease with other form of angina pectoris, unspecified vessel or lesion type, unspecified whether native or transplanted heart	I25.118
Atherosclerosis of native coronary artery without angina pectoris, unspecified whether native or transplanted heart	I25.10
Encounter for evaluation to be transplant donor	Z00.5
Other specified organ or tissue replaced by transplant(V42.89)	Z94.89
Transplanted bone marrow present	Z94.81
Primary graft dysfunction of right ventricle of transplanted heart	T86.298, I51.9
Received liver transplant from donor with hepatitis C	T86.43, B19.20
Atherosclerosis of native coronary artery, unspecified whether angina present, unspecified whether native or transplanted heart	I25.10
Post-transplant lymphoproliferative disorder (PTLD) (CODE)	D47.Z1
Bacterial infection of central venous line after organ transplantation	T80.219A, A49.9, Z94.9
Coronary artery disease involving native coronary artery with other forms of angina pectoris, unspecified whether native or transplanted heart	I25.118
Biliary stent obstruction of transplanted liver	T85.590A, T86.49
Biliary tract obstruction of transplanted liver	T86.49, K83.1
Transplanted renal artery aneurysm rupture	T86.19, I72.2
Accelerated rejection of pancreas transplant	T86.890
Hx of allogeneic bone marrow transplant	Z94.81
Corneal transplant failure	T86.8419
Atherosclerosis of bypass graft of coronary artery of transplanted heart with angina pectoris with documented spasm	I25.761
H/O pancreas transplant	Z94.83
Ureteral anastomotic leak of kidney transplant	T86.19
Failure of pancreas transplant	T86.891
Hepatic abscess following liver transplantation	T86.43, K75.0
Encounter for aftercare following liver transplant	Z48.23
Encounter for aftercare following multiple organ transplant	Z48.288
Granuloma of transplant surgical wound, initial encounter	T81.89XA
History of transplantation, lung	Z94.2
Stem cell transplant rejection	T86.5
Cholangitis, recurrent, transplanted liver	T86.49, K83.09
Hx of lung transplant	Z94.2
Complication of corneal transplant of left eye	T86.8492
Care after organ transplant	Z48.298
Other complications of corneal transplant, left eye	T86.8482
Other complications of corneal transplant, bilateral	T86.8483
Corneal transplant failure, right eye	T86.8411
Other complications of corneal transplant, unspecified eye	T86.8489
Corneal transplant infection of left eye	T86.8422
Donor for lung transplant	Z52.89
Other transplanted organ and tissue status	Z94.89
Awaiting transplantation of lung	Z76.82
Kidney transplant as cause of abnormal reaction or later complication	T86.10
Encounter for pre-transplant evaluation for kidney and pancreas transplant	Z01.818
Lung transplant status, lobar cadaveric	Z94.2
Chronic rejection of transplanted lung	T86.810
Stenosis of hepatic artery of transplanted liver	T86.49, I77.1
Late allograft-dysfunction of transplanted heart	T86.298
