# Supplementary material for: Identifying Patients with Heart Failure Eligible for Guideline-Directed Medical Therapy
Source: Popul Health Manag. Author manuscript; Available in PMC 2026 Aug 3. (PMC13431970; doi:10.1089/pop.2024.0132)
Supplement: supplementary [file NIHMS2194019-supplement-supplementary.zip › appendix/severe aortic stenosis__problemList.csv]

name	CurrentICD10ListTXT
Aortic stenosis, severe	I35.0
Severe aortic stenosis	I35.0
Moderate to severe aortic stenosis	I35.0
Severe aortic valve stenosis	I35.0
Aortic valve stenosis, severe	I35.0
Severe calcific aortic stenosis	I35.0
Severe aortic stenosis by prior echocardiogram	I35.0
Symptomatic severe aortic stenosis with normal ejection fraction	I35.0
Severe calcific aortic valve stenosis	I35.0
Severe aortic stenosis by prior echocardiography	I35.0
Symptomatic severe aortic stenosis with low ejection fraction	I35.0
